# Supplementary material for: The relationship of body mass index and mid-upper arm circumference with anemia in non-pregnant women aged 19–49 years in Indonesia: Analysis of 2018 Basic Health Research data
Source: PLoS One. 2022 Mar 3;17(3):e0264685. doi: 10.1371/journal.pone.0264685 (PMC8893704; doi:10.1371/journal.pone.0264685)
Supplement: S1 File — (ZIP) [file pone.0264685.s001.zip]

Archive with 8 entries (5 files):
- Instrument in English and Indonesia/
- Instrument in English and Indonesia/INSTRUMENT PERILAKU DAN PENGUKURAN ENG.docx
- __MACOSX/
- __MACOSX/Instrument in English and Indonesia/
- __MACOSX/Instrument in English and Indonesia/._INSTRUMENT PERILAKU DAN PENGUKURAN ENG.docx
- Instrument in English and Indonesia/INSTRUMENT PERILAKU DAN PENGUKURAN IND.docx
- __MACOSX/Instrument in English and Indonesia/._INSTRUMENT PERILAKU DAN PENGUKURAN IND.docx
- __MACOSX/._Instrument in English and Indonesia
